# Supplementary material for: Synthesis and Structure of 5-Methyl-9-(trifluoromethyl)-12H-quino[3,4-b][1,4]benzothiazinium Chloride as Anticancer Agent
Source: Molecules. 2024 Sep 12;29(18):4337. doi: 10.3390/molecules29184337 (PMC11433864; doi:10.3390/molecules29184337)
Supplement: Supplementary file 1 [file molecules-29-04337-s001.zip]

Archive with 1 entries (1 files):
- molecules-3213270-supplementary.pdf
